# Supplementary material for: A volumetric prediction model for postoperative cyst shrinkage
Source: Clin Oral Investig. 2021 Apr 20;25(11):6093–9. doi: 10.1007/s00784-021-03907-7 (PMC8531058; doi:10.1007/s00784-021-03907-7)
Supplement: Supplementary file 3 — (XLSX 12 kb) [file 784_2021_3907_MOESM2_ESM.xlsx]

## Sheet: Sheet1
Subject ID	Treeatment	t(preopCT)	V(preopCT)	t(op)	t(postopCT1)	t(postopCT1)alt	V(postopCT1)	t(postopCT2)	t(postopCT2)alt	V(postopCT2)
		d	mm³	d	d	d	mm³	d	d	mm³
1	1	0	819.83	0	230	230	593.64	431	431	197.68
2	1	0	5078.36	93	253	160	3085.09	517	424	3047.37
3	1	0	433.11	85	289	204	198.82	659	574	195.76
4	1	0	2815.61	87	287	200	2007.07	489	402	0
5	1	0	686.36	10	141	131	315.73	429	419	0
6	1	0	1224.2	42	781	739	332.56	1467	1425	866.32
7	1	0	641.25	16	185	169	381.06	321	305	143.74
8	1	0	268.33	348	475	127	152.49	885	537	0
9	1	0	1134.15	109	315	206	799.22	560	451	678.48
10	2	0	3389	34	1092	1058	428.81	2084	2050	374.44
11	1	0	2865.37	48	80	32	2745.25	271	223	288.39
12	1	0	1815.97	36	326	290	1181.87	935	899	775.78
13	2	0	5413.24	146	278	132	1414.01	921	775	1367.73
14	1	0	786.94	103	407	304	178.44	1756	1653	206.42
15	1	0	119.92	27	1037	1010	177.54	1869	1842	138.95
16	3	0	7195.25	117	287	170	6652.54	378	261	5889.11
17	1	0	3062.64	123	470	347	707.51	897	774	544.33
18	1	0	1319.32	25	181	156	745.07	581	556	161.2
19	1	0	1908.08	38	203	165	373.63	360	322	124
20	2	0	1708.66	87	1401	1314	12.47	1836	1749	0
21	2	0	2306.75	58	319	261	1887.16	578	520	244.21
22	1	0	1993.3	74	188	114	1052.72	551	477	225.4
23	1	0	1454.96	37	757	720	404.14	1358	1321	372.52
24	1	0	943.81	8	156	148	405.54	322	314	200.98
25	1	0	2444.53	11	64	53	2158.92	302	291	645.9
26	1	0	9744.02	158	519	361	492.66	960	802	264.57
27	1	0	814.94	2	288	286	43.45	1182	1180	0
28	1	0	3092.51	19	149	130	789.65	631	612	144.14
29	1	0	3770.96	10	186	176	465.22	452	442	114.69
30	1	0	4769.79	18	203	185	2179.6	359	341	1221.27
31	1	0	1089.38	7	114	107	178.84	454	447	739.55
32	1	0	2201.87	104	261	157	379.91	427	323	30.76
33	3	0	2020.51	51	278	227	273.7	427	376	41.41
34	1	0	1215.23	138	414	276	973.08	687	549	736.03
35	1	0	461.62	8	97	89	94.87	245	237	4.29
36	1	0	346.06	55	406	351	208.18	847	792	0
